# Supplementary material for: A MAPK/miR-29 Axis Suppresses Melanoma by Targeting MAFG and MYBL2
Source: Cancers (Basel). 2021 Mar 19;13(6):1408. doi: 10.3390/cancers13061408 (PMC8003541; doi:10.3390/cancers13061408)
Supplement: Supplementary file 1 [file cancers-13-01408-s001.zip]

Archive with 2 entries (2 files):
- File S1 - Uncropped Western Blots.pdf
- Supplementary Materials.pdf
